# Supplementary material for: BioLadder: A bioinformatic platform primarily focused on proteomic data analysis
Source: Imeta. 2024 Jun 20;3(4):e215. doi: 10.1002/imt2.215 (PMC11316921; doi:10.1002/imt2.215)
Supplement: Supplementary file 1 — Table S1: BioLadder modules in the proteome data analysis framework. Table S2: The possible application for each new developed modules. Table S3: Comparison of BioLadder convenient and user‐friendly designs in different cloud platforms. [file IMT2-3-e215-s001.xlsx]

## Sheet: TableS1
Table S1. BioLadder modules in the proteome data analysis framework.
Categories	Class	Sub-class	Modules
Experimental data analysis	ExpDataVisualization		Pep2ProMap, CoverageBar
	DataPreProcessing		TableConvert, Normalization, Imputation
	QuantitativeAnalysis	DifferenceAnalysis	VariationAnalysis, FDRCalculation, VolcanoPlot, MutiVolcano, ROCCurve
		QuantitativeDes	ScatterDensityPlot, CloudRainPlot, SumCurve, CV_Curve, DensityPlot, FrequencyHistogram, AbundancePoint
		QuantitativeComp	BoxPlot, Heatmap, ViolinPlot, LineChart, OverlapBarChart
		QuantitativeCorr	CorHeatmap, CorMatrix, CorEllipse
		QuantitativeCluster	Mfuzz, PCA, TreeDiagram, 3DPCA, UMAP, T-SNE, PCoA, KmeansScatter
Common data analysis	SeqAnalysis		MultiAlign, Seqlog, PhyChemProperty
	AbundanceMap		BodyFluidMap
	ClassificationAnalysis	Classification display	WordCloud, PieChart, DonutChart, StackedAreaChart, CoxcombChart, StackedBarChart
		Classification comparison	SankeyDiagram, D3TreeMap, ChordChart, RadarChart, UpSetChart, VennChart, BarChart
	FunctionAnalysis		PPINetwork, GOplot

## Sheet: TableS2
Table S2. The possible application for each new developed modules
Modules	Possible application
CoverageBar	Lip-MS; General protein coverage display
Pep2ProMap	Lip-MS; Peptides map to protein
CV curve	Compare the CV distribution of different sample group
SumCurve	Intensity distribution of different samples
AbundancePoint	Mark the special genes in the inputed intensity distribution
BodyFluidMap	Mark the special genes in the build-in body fluid protein abundance

## Sheet: TableS3
Table S3. Comparison of BioLadder convenient and user-friendly designs in different cloud platforms.
Functions	Design	BioLadder	ImageGP	Sangerbox	Majorbio Cloud	OmicStudio	OmicsSuite	OmicsAnalyst
Venn input format	quantitative matrix	√	×	×	√	√	×	-
Correlation calculations	Pearson -> Spearman	√	-	×	×	P	×	×
Normalization method	median normalization of common proteins	√	-	-	-	×	-	×
Quantitative distribution	log intensity	√	×	×	×	√	×	-
Heatmap analysis	omitting gene names	√	×	×	×	×	×	-
Volcano plot	Customizing protein markers	√	√	√	√	√	-	-
Volcano plot	Batch marking	√	×	×	P	P	-	-
Color schemes	ggsci	√	-	×	×	-	√	×
Color schemes	customize color codes	√	√	√	×	√	√	√
Communication	WeChat group	√	√	P	P	-	×	×
Instant assistance	tooltips	√	√	√	×	√	×	√
*note: "√" - Have this design; "×" - No this design; "-" No this module; "P" - Partial implementation or alternative solutions
